# Supplementary material for: Genomic Selection for End-Use Quality and Processing Traits in Soft White Winter Wheat Breeding Program with Machine and Deep Learning Models
Source: Biology (Basel). 2021 Jul 20;10(7):689. doi: 10.3390/biology10070689 (PMC8301459; doi:10.3390/biology10070689)
Supplement: Supplementary file 1 [file biology-10-00689-s001.zip]

Archive with 1 entries (1 files):
- biology-1261020-supplementary.xlsx
