# Supplementary material for: Genomic Selection for End-Use Quality and Processing Traits in Soft White Winter Wheat Breeding Program with Machine and Deep Learning Models
Source: Biology (Basel). 2021 Jul 20;10(7):689. doi: 10.3390/biology10070689 (PMC8301459; doi:10.3390/biology10070689)
Supplement: Supplementary file 1 [file biology-10-00689-s001.zip › biology-1261020-supplementary.xlsx]

## Sheet: Sheet1
Supplementary Table 1. Forward predictions for both locations with nine different models used in this study.
Sr. No.	Location	Trait	Year	Model	Prediction accuracy
1	Pullman	BKYELD	2016	RRBLUP	0.37
2	Pullman	BKYELD	2016	Bayes A	0.31
3	Pullman	BKYELD	2016	Bayes B	0.3
4	Pullman	BKYELD	2016	Bayes C	0.32
5	Pullman	BKYELD	2016	Bayes Lasso	0.31
6	Pullman	BKYELD	2016	RF	0.29
7	Pullman	BKYELD	2016	SVM	0.31
8	Pullman	BKYELD	2016	MLP	0.27
9	Pullman	BKYELD	2016	CNN	0.29
10	Pullman	BKYELD	2017	RRBLUP	0.42
11	Pullman	BKYELD	2017	Bayes A	0.37
12	Pullman	BKYELD	2017	Bayes B	0.32
13	Pullman	BKYELD	2017	Bayes C	0.35
14	Pullman	BKYELD	2017	Bayes Lasso	0.37
15	Pullman	BKYELD	2017	RF	0.48
16	Pullman	BKYELD	2017	SVM	0.39
17	Pullman	BKYELD	2017	MLP	0.39
18	Pullman	BKYELD	2017	CNN	0.39
19	Pullman	BKYELD	2018	RRBLUP	0.39
20	Pullman	BKYELD	2018	Bayes A	0.35
21	Pullman	BKYELD	2018	Bayes B	0.35
22	Pullman	BKYELD	2018	Bayes C	0.35
23	Pullman	BKYELD	2018	Bayes Lasso	0.37
24	Pullman	BKYELD	2018	RF	0.39
25	Pullman	BKYELD	2018	SVM	0.4
26	Pullman	BKYELD	2018	MLP	0.42
27	Pullman	BKYELD	2018	CNN	0.4
28	Pullman	BKYELD	2019	RRBLUP	0.39
29	Pullman	BKYELD	2019	Bayes A	0.37
30	Pullman	BKYELD	2019	Bayes B	0.35
31	Pullman	BKYELD	2019	Bayes C	0.33
32	Pullman	BKYELD	2019	Bayes Lasso	0.36
33	Pullman	BKYELD	2019	RF	0.39
34	Pullman	BKYELD	2019	SVM	0.4
35	Pullman	BKYELD	2019	MLP	0.42
36	Pullman	BKYELD	2019	CNN	0.42
37	Pullman	CODI	2016	RRBLUP	0.35
38	Pullman	CODI	2016	Bayes A	0.35
39	Pullman	CODI	2016	Bayes B	0.36
40	Pullman	CODI	2016	Bayes C	0.33
41	Pullman	CODI	2016	Bayes Lasso	0.35
42	Pullman	CODI	2016	RF	0.33
43	Pullman	CODI	2016	SVM	0.36
44	Pullman	CODI	2016	MLP	0.31
45	Pullman	CODI	2016	CNN	0.33
46	Pullman	CODI	2017	RRBLUP	0.49
47	Pullman	CODI	2017	Bayes A	0.39
48	Pullman	CODI	2017	Bayes B	0.43
49	Pullman	CODI	2017	Bayes C	0.41
50	Pullman	CODI	2017	Bayes Lasso	0.43
51	Pullman	CODI	2017	RF	0.43
52	Pullman	CODI	2017	SVM	0.45
53	Pullman	CODI	2017	MLP	0.42
54	Pullman	CODI	2017	CNN	0.45
55	Pullman	CODI	2018	RRBLUP	0.51
56	Pullman	CODI	2018	Bayes A	0.45
57	Pullman	CODI	2018	Bayes B	0.44
58	Pullman	CODI	2018	Bayes C	0.45
59	Pullman	CODI	2018	Bayes Lasso	0.45
60	Pullman	CODI	2018	RF	0.5
61	Pullman	CODI	2018	SVM	0.49
62	Pullman	CODI	2018	MLP	0.52
63	Pullman	CODI	2018	CNN	0.51
64	Pullman	CODI	2019	RRBLUP	0.55
65	Pullman	CODI	2019	Bayes A	0.47
66	Pullman	CODI	2019	Bayes B	0.46
67	Pullman	CODI	2019	Bayes C	0.46
68	Pullman	CODI	2019	Bayes Lasso	0.44
69	Pullman	CODI	2019	RF	0.56
70	Pullman	CODI	2019	SVM	0.54
71	Pullman	CODI	2019	MLP	0.53
72	Pullman	CODI	2019	CNN	0.54
73	Pullman	FASH	2016	RRBLUP	0.27
74	Pullman	FASH	2016	Bayes A	0.25
75	Pullman	FASH	2016	Bayes B	0.26
76	Pullman	FASH	2016	Bayes C	0.26
77	Pullman	FASH	2016	Bayes Lasso	0.24
78	Pullman	FASH	2016	RF	0.25
79	Pullman	FASH	2016	SVM	0.28
80	Pullman	FASH	2016	MLP	0.26
81	Pullman	FASH	2016	CNN	0.28
82	Pullman	FASH	2017	RRBLUP	0.37
83	Pullman	FASH	2017	Bayes A	0.31
84	Pullman	FASH	2017	Bayes B	0.32
85	Pullman	FASH	2017	Bayes C	0.31
86	Pullman	FASH	2017	Bayes Lasso	0.32
87	Pullman	FASH	2017	RF	0.35
88	Pullman	FASH	2017	SVM	0.33
89	Pullman	FASH	2017	MLP	0.38
90	Pullman	FASH	2017	CNN	0.36
91	Pullman	FASH	2018	RRBLUP	0.42
92	Pullman	FASH	2018	Bayes A	0.35
93	Pullman	FASH	2018	Bayes B	0.36
94	Pullman	FASH	2018	Bayes C	0.34
95	Pullman	FASH	2018	Bayes Lasso	0.35
96	Pullman	FASH	2018	RF	0.41
97	Pullman	FASH	2018	SVM	0.4
98	Pullman	FASH	2018	MLP	0.43
99	Pullman	FASH	2018	CNN	0.39
100	Pullman	FASH	2019	RRBLUP	0.44
101	Pullman	FASH	2019	Bayes A	0.38
102	Pullman	FASH	2019	Bayes B	0.36
103	Pullman	FASH	2019	Bayes C	0.38
104	Pullman	FASH	2019	Bayes Lasso	0.37
105	Pullman	FASH	2019	RF	0.46
106	Pullman	FASH	2019	SVM	0.45
107	Pullman	FASH	2019	MLP	0.48
108	Pullman	FASH	2019	CNN	0.44
109	Pullman	FPROT	2016	RRBLUP	0.22
110	Pullman	FPROT	2016	Bayes A	0.17
111	Pullman	FPROT	2016	Bayes B	0.21
112	Pullman	FPROT	2016	Bayes C	0.23
113	Pullman	FPROT	2016	Bayes Lasso	0.2
114	Pullman	FPROT	2016	RF	0.24
115	Pullman	FPROT	2016	SVM	0.23
116	Pullman	FPROT	2016	MLP	0.22
117	Pullman	FPROT	2016	CNN	0.23
118	Pullman	FPROT	2017	RRBLUP	0.29
119	Pullman	FPROT	2017	Bayes A	0.23
120	Pullman	FPROT	2017	Bayes B	0.27
121	Pullman	FPROT	2017	Bayes C	0.28
122	Pullman	FPROT	2017	Bayes Lasso	0.25
123	Pullman	FPROT	2017	RF	0.32
124	Pullman	FPROT	2017	SVM	0.27
125	Pullman	FPROT	2017	MLP	0.36
126	Pullman	FPROT	2017	CNN	0.29
127	Pullman	FPROT	2018	RRBLUP	0.34
128	Pullman	FPROT	2018	Bayes A	0.25
129	Pullman	FPROT	2018	Bayes B	0.31
130	Pullman	FPROT	2018	Bayes C	0.3
131	Pullman	FPROT	2018	Bayes Lasso	0.29
132	Pullman	FPROT	2018	RF	0.36
133	Pullman	FPROT	2018	SVM	0.35
134	Pullman	FPROT	2018	MLP	0.4
135	Pullman	FPROT	2018	CNN	0.35
136	Pullman	FPROT	2019	RRBLUP	0.38
137	Pullman	FPROT	2019	Bayes A	0.31
138	Pullman	FPROT	2019	Bayes B	0.35
139	Pullman	FPROT	2019	Bayes C	0.34
140	Pullman	FPROT	2019	Bayes Lasso	0.33
141	Pullman	FPROT	2019	RF	0.41
142	Pullman	FPROT	2019	SVM	0.37
143	Pullman	FPROT	2019	MLP	0.41
144	Pullman	FPROT	2019	CNN	0.42
145	Pullman	FSDS	2016	RRBLUP	0.41
146	Pullman	FSDS	2016	Bayes A	0.36
147	Pullman	FSDS	2016	Bayes B	0.35
148	Pullman	FSDS	2016	Bayes C	0.38
149	Pullman	FSDS	2016	Bayes Lasso	0.37
150	Pullman	FSDS	2016	RF	0.36
151	Pullman	FSDS	2016	SVM	0.39
152	Pullman	FSDS	2016	MLP	0.35
153	Pullman	FSDS	2016	CNN	0.38
154	Pullman	FSDS	2017	RRBLUP	0.49
155	Pullman	FSDS	2017	Bayes A	0.43
156	Pullman	FSDS	2017	Bayes B	0.41
157	Pullman	FSDS	2017	Bayes C	0.43
158	Pullman	FSDS	2017	Bayes Lasso	0.44
159	Pullman	FSDS	2017	RF	0.5
160	Pullman	FSDS	2017	SVM	0.48
161	Pullman	FSDS	2017	MLP	0.52
162	Pullman	FSDS	2017	CNN	0.49
163	Pullman	FSDS	2018	RRBLUP	0.55
164	Pullman	FSDS	2018	Bayes A	0.48
165	Pullman	FSDS	2018	Bayes B	0.47
166	Pullman	FSDS	2018	Bayes C	0.48
167	Pullman	FSDS	2018	Bayes Lasso	0.47
168	Pullman	FSDS	2018	RF	0.57
169	Pullman	FSDS	2018	SVM	0.56
170	Pullman	FSDS	2018	MLP	0.57
171	Pullman	FSDS	2018	CNN	0.58
172	Pullman	FSDS	2019	RRBLUP	0.59
173	Pullman	FSDS	2019	Bayes A	0.51
174	Pullman	FSDS	2019	Bayes B	0.51
175	Pullman	FSDS	2019	Bayes C	0.5
176	Pullman	FSDS	2019	Bayes Lasso	0.48
177	Pullman	FSDS	2019	RF	0.61
178	Pullman	FSDS	2019	SVM	0.63
179	Pullman	FSDS	2019	MLP	0.61
180	Pullman	FSDS	2019	CNN	0.59
181	Pullman	FSRW	2016	RRBLUP	0.36
182	Pullman	FSRW	2016	Bayes A	0.33
183	Pullman	FSRW	2016	Bayes B	0.35
184	Pullman	FSRW	2016	Bayes C	0.36
185	Pullman	FSRW	2016	Bayes Lasso	0.34
186	Pullman	FSRW	2016	RF	0.32
187	Pullman	FSRW	2016	SVM	0.35
188	Pullman	FSRW	2016	MLP	0.37
189	Pullman	FSRW	2016	CNN	0.36
190	Pullman	FSRW	2017	RRBLUP	0.35
191	Pullman	FSRW	2017	Bayes A	0.35
192	Pullman	FSRW	2017	Bayes B	0.37
193	Pullman	FSRW	2017	Bayes C	0.35
194	Pullman	FSRW	2017	Bayes Lasso	0.37
195	Pullman	FSRW	2017	RF	0.39
196	Pullman	FSRW	2017	SVM	0.41
197	Pullman	FSRW	2017	MLP	0.4
198	Pullman	FSRW	2017	CNN	0.39
199	Pullman	FSRW	2018	RRBLUP	0.33
200	Pullman	FSRW	2018	Bayes A	0.38
201	Pullman	FSRW	2018	Bayes B	0.37
202	Pullman	FSRW	2018	Bayes C	0.36
203	Pullman	FSRW	2018	Bayes Lasso	0.38
204	Pullman	FSRW	2018	RF	0.41
205	Pullman	FSRW	2018	SVM	0.42
206	Pullman	FSRW	2018	MLP	0.43
207	Pullman	FSRW	2018	CNN	0.41
208	Pullman	FSRW	2019	RRBLUP	0.33
209	Pullman	FSRW	2019	Bayes A	0.39
210	Pullman	FSRW	2019	Bayes B	0.41
211	Pullman	FSRW	2019	Bayes C	0.4
212	Pullman	FSRW	2019	Bayes Lasso	0.39
213	Pullman	FSRW	2019	RF	0.4
214	Pullman	FSRW	2019	SVM	0.41
215	Pullman	FSRW	2019	MLP	0.42
216	Pullman	FSRW	2019	CNN	0.43
217	Pullman	FSV	2016	RRBLUP	0.35
218	Pullman	FSV	2016	Bayes A	0.31
219	Pullman	FSV	2016	Bayes B	0.34
220	Pullman	FSV	2016	Bayes C	0.33
221	Pullman	FSV	2016	Bayes Lasso	0.35
222	Pullman	FSV	2016	RF	0.34
223	Pullman	FSV	2016	SVM	0.35
224	Pullman	FSV	2016	MLP	0.36
225	Pullman	FSV	2016	CNN	0.37
226	Pullman	FSV	2017	RRBLUP	0.35
227	Pullman	FSV	2017	Bayes A	0.34
228	Pullman	FSV	2017	Bayes B	0.32
229	Pullman	FSV	2017	Bayes C	0.35
230	Pullman	FSV	2017	Bayes Lasso	0.33
231	Pullman	FSV	2017	RF	0.39
232	Pullman	FSV	2017	SVM	0.39
233	Pullman	FSV	2017	MLP	0.42
234	Pullman	FSV	2017	CNN	0.4
235	Pullman	FSV	2018	RRBLUP	0.41
236	Pullman	FSV	2018	Bayes A	0.37
237	Pullman	FSV	2018	Bayes B	0.36
238	Pullman	FSV	2018	Bayes C	0.35
239	Pullman	FSV	2018	Bayes Lasso	0.37
240	Pullman	FSV	2018	RF	0.43
241	Pullman	FSV	2018	SVM	0.41
242	Pullman	FSV	2018	MLP	0.43
243	Pullman	FSV	2018	CNN	0.42
244	Pullman	FSV	2019	RRBLUP	0.4
245	Pullman	FSV	2019	Bayes A	0.38
246	Pullman	FSV	2019	Bayes B	0.37
247	Pullman	FSV	2019	Bayes C	0.35
248	Pullman	FSV	2019	Bayes Lasso	0.37
249	Pullman	FSV	2019	RF	0.44
250	Pullman	FSV	2019	SVM	0.4
251	Pullman	FSV	2019	MLP	0.41
252	Pullman	FSV	2019	CNN	0.42
253	Pullman	FYELD	2016	RRBLUP	0.4
254	Pullman	FYELD	2016	Bayes A	0.3
255	Pullman	FYELD	2016	Bayes B	0.31
256	Pullman	FYELD	2016	Bayes C	0.34
257	Pullman	FYELD	2016	Bayes Lasso	0.31
258	Pullman	FYELD	2016	RF	0.28
259	Pullman	FYELD	2016	SVM	0.25
260	Pullman	FYELD	2016	MLP	0.3
261	Pullman	FYELD	2016	CNN	0.19
262	Pullman	FYELD	2017	RRBLUP	0.45
263	Pullman	FYELD	2017	Bayes A	0.32
264	Pullman	FYELD	2017	Bayes B	0.35
265	Pullman	FYELD	2017	Bayes C	0.36
266	Pullman	FYELD	2017	Bayes Lasso	0.4
267	Pullman	FYELD	2017	RF	0.41
268	Pullman	FYELD	2017	SVM	0.33
269	Pullman	FYELD	2017	MLP	0.38
270	Pullman	FYELD	2017	CNN	0.35
271	Pullman	FYELD	2018	RRBLUP	0.43
272	Pullman	FYELD	2018	Bayes A	0.38
273	Pullman	FYELD	2018	Bayes B	0.38
274	Pullman	FYELD	2018	Bayes C	0.38
275	Pullman	FYELD	2018	Bayes Lasso	0.39
276	Pullman	FYELD	2018	RF	0.46
277	Pullman	FYELD	2018	SVM	0.45
278	Pullman	FYELD	2018	MLP	0.44
279	Pullman	FYELD	2018	CNN	0.47
280	Pullman	FYELD	2019	RRBLUP	0.45
281	Pullman	FYELD	2019	Bayes A	0.4
282	Pullman	FYELD	2019	Bayes B	0.4
283	Pullman	FYELD	2019	Bayes C	0.41
284	Pullman	FYELD	2019	Bayes Lasso	0.42
285	Pullman	FYELD	2019	RF	0.49
286	Pullman	FYELD	2019	SVM	0.47
287	Pullman	FYELD	2019	MLP	0.48
288	Pullman	FYELD	2019	CNN	0.5
289	Pullman	GPC	2016	RRBLUP	0.21
290	Pullman	GPC	2016	Bayes A	0.2
291	Pullman	GPC	2016	Bayes B	0.21
292	Pullman	GPC	2016	Bayes C	0.2
293	Pullman	GPC	2016	Bayes Lasso	0.22
294	Pullman	GPC	2016	RF	0.19
295	Pullman	GPC	2016	SVM	0.19
296	Pullman	GPC	2016	MLP	0.2
297	Pullman	GPC	2016	CNN	0.21
298	Pullman	GPC	2017	RRBLUP	0.28
299	Pullman	GPC	2017	Bayes A	0.25
300	Pullman	GPC	2017	Bayes B	0.24
301	Pullman	GPC	2017	Bayes C	0.25
302	Pullman	GPC	2017	Bayes Lasso	0.26
303	Pullman	GPC	2017	RF	0.25
304	Pullman	GPC	2017	SVM	0.26
305	Pullman	GPC	2017	MLP	0.27
306	Pullman	GPC	2017	CNN	0.29
307	Pullman	GPC	2018	RRBLUP	0.32
308	Pullman	GPC	2018	Bayes A	0.28
309	Pullman	GPC	2018	Bayes B	0.29
310	Pullman	GPC	2018	Bayes C	0.27
311	Pullman	GPC	2018	Bayes Lasso	0.27
312	Pullman	GPC	2018	RF	0.33
313	Pullman	GPC	2018	SVM	0.3
314	Pullman	GPC	2018	MLP	0.35
315	Pullman	GPC	2018	CNN	0.33
316	Pullman	GPC	2019	RRBLUP	0.35
317	Pullman	GPC	2019	Bayes A	0.31
318	Pullman	GPC	2019	Bayes B	0.31
319	Pullman	GPC	2019	Bayes C	0.32
320	Pullman	GPC	2019	Bayes Lasso	0.3
321	Pullman	GPC	2019	RF	0.37
322	Pullman	GPC	2019	SVM	0.34
323	Pullman	GPC	2019	MLP	0.36
324	Pullman	GPC	2019	CNN	0.37
325	Pullman	KHRD	2016	RRBLUP	0.31
326	Pullman	KHRD	2016	Bayes A	0.3
327	Pullman	KHRD	2016	Bayes B	0.29
328	Pullman	KHRD	2016	Bayes C	0.31
329	Pullman	KHRD	2016	Bayes Lasso	0.29
330	Pullman	KHRD	2016	RF	0.28
331	Pullman	KHRD	2016	SVM	0.29
332	Pullman	KHRD	2016	MLP	0.28
333	Pullman	KHRD	2016	CNN	0.32
334	Pullman	KHRD	2017	RRBLUP	0.37
335	Pullman	KHRD	2017	Bayes A	0.36
336	Pullman	KHRD	2017	Bayes B	0.34
337	Pullman	KHRD	2017	Bayes C	0.37
338	Pullman	KHRD	2017	Bayes Lasso	0.36
339	Pullman	KHRD	2017	RF	0.35
340	Pullman	KHRD	2017	SVM	0.35
341	Pullman	KHRD	2017	MLP	0.37
342	Pullman	KHRD	2017	CNN	0.35
343	Pullman	KHRD	2018	RRBLUP	0.37
344	Pullman	KHRD	2018	Bayes A	0.38
345	Pullman	KHRD	2018	Bayes B	0.38
346	Pullman	KHRD	2018	Bayes C	0.39
347	Pullman	KHRD	2018	Bayes Lasso	0.38
348	Pullman	KHRD	2018	RF	0.39
349	Pullman	KHRD	2018	SVM	0.4
350	Pullman	KHRD	2018	MLP	0.39
351	Pullman	KHRD	2018	CNN	0.4
352	Pullman	KHRD	2019	RRBLUP	0.39
353	Pullman	KHRD	2019	Bayes A	0.4
354	Pullman	KHRD	2019	Bayes B	0.39
355	Pullman	KHRD	2019	Bayes C	0.39
356	Pullman	KHRD	2019	Bayes Lasso	0.38
357	Pullman	KHRD	2019	RF	0.42
358	Pullman	KHRD	2019	SVM	0.4
359	Pullman	KHRD	2019	MLP	0.41
360	Pullman	KHRD	2019	CNN	0.43
361	Pullman	KSIZE	2016	RRBLUP	0.32
362	Pullman	KSIZE	2016	Bayes A	0.29
363	Pullman	KSIZE	2016	Bayes B	0.31
364	Pullman	KSIZE	2016	Bayes C	0.32
365	Pullman	KSIZE	2016	Bayes Lasso	0.3
366	Pullman	KSIZE	2016	RF	0.33
367	Pullman	KSIZE	2016	SVM	0.32
368	Pullman	KSIZE	2016	MLP	0.31
369	Pullman	KSIZE	2016	CNN	0.33
370	Pullman	KSIZE	2017	RRBLUP	0.37
371	Pullman	KSIZE	2017	Bayes A	0.31
372	Pullman	KSIZE	2017	Bayes B	0.34
373	Pullman	KSIZE	2017	Bayes C	0.34
374	Pullman	KSIZE	2017	Bayes Lasso	0.35
375	Pullman	KSIZE	2017	RF	0.38
376	Pullman	KSIZE	2017	SVM	0.37
377	Pullman	KSIZE	2017	MLP	0.36
378	Pullman	KSIZE	2017	CNN	0.38
379	Pullman	KSIZE	2018	RRBLUP	0.37
380	Pullman	KSIZE	2018	Bayes A	0.35
381	Pullman	KSIZE	2018	Bayes B	0.35
382	Pullman	KSIZE	2018	Bayes C	0.35
383	Pullman	KSIZE	2018	Bayes Lasso	0.34
384	Pullman	KSIZE	2018	RF	0.39
385	Pullman	KSIZE	2018	SVM	0.4
386	Pullman	KSIZE	2018	MLP	0.41
387	Pullman	KSIZE	2018	CNN	0.42
388	Pullman	KSIZE	2019	RRBLUP	0.39
389	Pullman	KSIZE	2019	Bayes A	0.35
390	Pullman	KSIZE	2019	Bayes B	0.35
391	Pullman	KSIZE	2019	Bayes C	0.35
392	Pullman	KSIZE	2019	Bayes Lasso	0.36
393	Pullman	KSIZE	2019	RF	0.43
394	Pullman	KSIZE	2019	SVM	0.41
395	Pullman	KSIZE	2019	MLP	0.41
396	Pullman	KSIZE	2019	CNN	0.4
397	Pullman	KWT	2016	RRBLUP	0.29
398	Pullman	KWT	2016	Bayes A	0.26
399	Pullman	KWT	2016	Bayes B	0.27
400	Pullman	KWT	2016	Bayes C	0.3
401	Pullman	KWT	2016	Bayes Lasso	0.28
402	Pullman	KWT	2016	RF	0.29
403	Pullman	KWT	2016	SVM	0.31
404	Pullman	KWT	2016	MLP	0.3
405	Pullman	KWT	2016	CNN	0.28
406	Pullman	KWT	2017	RRBLUP	0.32
407	Pullman	KWT	2017	Bayes A	0.27
408	Pullman	KWT	2017	Bayes B	0.29
409	Pullman	KWT	2017	Bayes C	0.31
410	Pullman	KWT	2017	Bayes Lasso	0.29
411	Pullman	KWT	2017	RF	0.32
412	Pullman	KWT	2017	SVM	0.31
413	Pullman	KWT	2017	MLP	0.34
414	Pullman	KWT	2017	CNN	0.32
415	Pullman	KWT	2018	RRBLUP	0.33
416	Pullman	KWT	2018	Bayes A	0.29
417	Pullman	KWT	2018	Bayes B	0.31
418	Pullman	KWT	2018	Bayes C	0.3
419	Pullman	KWT	2018	Bayes Lasso	0.31
420	Pullman	KWT	2018	RF	0.35
421	Pullman	KWT	2018	SVM	0.33
422	Pullman	KWT	2018	MLP	0.33
423	Pullman	KWT	2018	CNN	0.34
424	Pullman	KWT	2019	RRBLUP	0.32
425	Pullman	KWT	2019	Bayes A	0.29
426	Pullman	KWT	2019	Bayes B	0.3
427	Pullman	KWT	2019	Bayes C	0.32
428	Pullman	KWT	2019	Bayes Lasso	0.31
429	Pullman	KWT	2019	RF	0.34
430	Pullman	KWT	2019	SVM	0.31
431	Pullman	KWT	2019	MLP	0.34
432	Pullman	KWT	2019	CNN	0.32
433	Pullman	MSCOR	2016	RRBLUP	0.25
434	Pullman	MSCOR	2016	Bayes A	0.22
435	Pullman	MSCOR	2016	Bayes B	0.2
436	Pullman	MSCOR	2016	Bayes C	0.2
437	Pullman	MSCOR	2016	Bayes Lasso	0.23
438	Pullman	MSCOR	2016	RF	0.24
439	Pullman	MSCOR	2016	SVM	0.21
440	Pullman	MSCOR	2016	MLP	0.27
441	Pullman	MSCOR	2016	CNN	0.25
442	Pullman	MSCOR	2017	RRBLUP	0.29
443	Pullman	MSCOR	2017	Bayes A	0.28
444	Pullman	MSCOR	2017	Bayes B	0.28
445	Pullman	MSCOR	2017	Bayes C	0.27
446	Pullman	MSCOR	2017	Bayes Lasso	0.29
447	Pullman	MSCOR	2017	RF	0.31
448	Pullman	MSCOR	2017	SVM	0.3
449	Pullman	MSCOR	2017	MLP	0.35
450	Pullman	MSCOR	2017	CNN	0.32
451	Pullman	MSCOR	2018	RRBLUP	0.39
452	Pullman	MSCOR	2018	Bayes A	0.35
453	Pullman	MSCOR	2018	Bayes B	0.35
454	Pullman	MSCOR	2018	Bayes C	0.35
455	Pullman	MSCOR	2018	Bayes Lasso	0.37
456	Pullman	MSCOR	2018	RF	0.39
457	Pullman	MSCOR	2018	SVM	0.4
458	Pullman	MSCOR	2018	MLP	0.42
459	Pullman	MSCOR	2018	CNN	0.4
460	Pullman	MSCOR	2019	RRBLUP	0.39
461	Pullman	MSCOR	2019	Bayes A	0.37
462	Pullman	MSCOR	2019	Bayes B	0.35
463	Pullman	MSCOR	2019	Bayes C	0.33
464	Pullman	MSCOR	2019	Bayes Lasso	0.36
465	Pullman	MSCOR	2019	RF	0.39
466	Pullman	MSCOR	2019	SVM	0.4
467	Pullman	MSCOR	2019	MLP	0.42
468	Pullman	MSCOR	2019	CNN	0.42
469	Pullman	TWT	2016	RRBLUP	0.3
470	Pullman	TWT	2016	Bayes A	0.28
471	Pullman	TWT	2016	Bayes B	0.27
472	Pullman	TWT	2016	Bayes C	0.28
473	Pullman	TWT	2016	Bayes Lasso	0.25
474	Pullman	TWT	2016	RF	0.28
475	Pullman	TWT	2016	SVM	0.25
476	Pullman	TWT	2016	MLP	0.29
477	Pullman	TWT	2016	CNN	0.3
478	Pullman	TWT	2017	RRBLUP	0.39
479	Pullman	TWT	2017	Bayes A	0.27
480	Pullman	TWT	2017	Bayes B	0.26
481	Pullman	TWT	2017	Bayes C	0.28
482	Pullman	TWT	2017	Bayes Lasso	0.3
483	Pullman	TWT	2017	RF	0.35
484	Pullman	TWT	2017	SVM	0.37
485	Pullman	TWT	2017	MLP	0.32
486	Pullman	TWT	2017	CNN	0.35
487	Pullman	TWT	2018	RRBLUP	0.37
488	Pullman	TWT	2018	Bayes A	0.35
489	Pullman	TWT	2018	Bayes B	0.33
490	Pullman	TWT	2018	Bayes C	0.35
491	Pullman	TWT	2018	Bayes Lasso	0.35
492	Pullman	TWT	2018	RF	0.37
493	Pullman	TWT	2018	SVM	0.35
494	Pullman	TWT	2018	MLP	0.4
495	Pullman	TWT	2018	CNN	0.37
496	Pullman	TWT	2019	RRBLUP	0.38
497	Pullman	TWT	2019	Bayes A	0.32
498	Pullman	TWT	2019	Bayes B	0.36
499	Pullman	TWT	2019	Bayes C	0.37
500	Pullman	TWT	2019	Bayes Lasso	0.35
501	Pullman	TWT	2019	RF	0.37
502	Pullman	TWT	2019	SVM	0.37
503	Pullman	TWT	2019	MLP	0.4
504	Pullman	TWT	2019	CNN	0.36
505	Lind	BKYELD	2016	RRBLUP	0.310495
506	Lind	BKYELD	2016	Bayes A	0.244523
507	Lind	BKYELD	2016	Bayes B	0.242839
508	Lind	BKYELD	2016	Bayes C	0.260631
509	Lind	BKYELD	2016	Bayes Lasso	0.267229
510	Lind	BKYELD	2016	RF	0.232298
511	Lind	BKYELD	2016	SVM	0.241742
512	Lind	BKYELD	2016	MLP	0.204279
513	Lind	BKYELD	2016	CNN	0.267907
514	Lind	BKYELD	2017	RRBLUP	0.374011
515	Lind	BKYELD	2017	Bayes A	0.318224
516	Lind	BKYELD	2017	Bayes B	0.267689
517	Lind	BKYELD	2017	Bayes C	0.29543
518	Lind	BKYELD	2017	Bayes Lasso	0.313203
519	Lind	BKYELD	2017	RF	0.425501
520	Lind	BKYELD	2017	SVM	0.340562
521	Lind	BKYELD	2017	MLP	0.340518
522	Lind	BKYELD	2017	CNN	0.347819
523	Lind	BKYELD	2018	RRBLUP	0.338541
524	Lind	BKYELD	2018	Bayes A	0.291355
525	Lind	BKYELD	2018	Bayes B	0.321353
526	Lind	BKYELD	2018	Bayes C	0.28391
527	Lind	BKYELD	2018	Bayes Lasso	0.332696
528	Lind	BKYELD	2018	RF	0.330703
529	Lind	BKYELD	2018	SVM	0.344874
530	Lind	BKYELD	2018	MLP	0.381973
531	Lind	BKYELD	2018	CNN	0.345717
532	Lind	BKYELD	2019	RRBLUP	0.353669
533	Lind	BKYELD	2019	Bayes A	0.317288
534	Lind	BKYELD	2019	Bayes B	0.296335
535	Lind	BKYELD	2019	Bayes C	0.279928
536	Lind	BKYELD	2019	Bayes Lasso	0.317194
537	Lind	BKYELD	2019	RF	0.344258
538	Lind	BKYELD	2019	SVM	0.339841
539	Lind	BKYELD	2019	MLP	0.367965
540	Lind	BKYELD	2019	CNN	0.373817
541	Lind	CODI	2016	RRBLUP	0.313162
542	Lind	CODI	2016	Bayes A	0.30752
543	Lind	CODI	2016	Bayes B	0.296743
544	Lind	CODI	2016	Bayes C	0.301704
545	Lind	CODI	2016	Bayes Lasso	0.307504
546	Lind	CODI	2016	RF	0.292958
547	Lind	CODI	2016	SVM	0.301068
548	Lind	CODI	2016	MLP	0.25918
549	Lind	CODI	2016	CNN	0.292449
550	Lind	CODI	2017	RRBLUP	0.465644
551	Lind	CODI	2017	Bayes A	0.348708
552	Lind	CODI	2017	Bayes B	0.379719
553	Lind	CODI	2017	Bayes C	0.370908
554	Lind	CODI	2017	Bayes Lasso	0.394495
555	Lind	CODI	2017	RF	0.380665
556	Lind	CODI	2017	SVM	0.418271
557	Lind	CODI	2017	MLP	0.37895
558	Lind	CODI	2017	CNN	0.418516
559	Lind	CODI	2018	RRBLUP	0.44696
560	Lind	CODI	2018	Bayes A	0.411458
561	Lind	CODI	2018	Bayes B	0.428218
562	Lind	CODI	2018	Bayes C	0.384005
563	Lind	CODI	2018	Bayes Lasso	0.419532
564	Lind	CODI	2018	RF	0.451362
565	Lind	CODI	2018	SVM	0.451272
566	Lind	CODI	2018	MLP	0.46866
567	Lind	CODI	2018	CNN	0.470018
568	Lind	CODI	2019	RRBLUP	0.502102
569	Lind	CODI	2019	Bayes A	0.425992
570	Lind	CODI	2019	Bayes B	0.41431
571	Lind	CODI	2019	Bayes C	0.395226
572	Lind	CODI	2019	Bayes Lasso	0.396101
573	Lind	CODI	2019	RF	0.497652
574	Lind	CODI	2019	SVM	0.487775
575	Lind	CODI	2019	MLP	0.498515
576	Lind	CODI	2019	CNN	0.472635
577	Lind	FASH	2016	RRBLUP	0.213468
578	Lind	FASH	2016	Bayes A	0.189039
579	Lind	FASH	2016	Bayes B	0.212238
580	Lind	FASH	2016	Bayes C	0.194516
581	Lind	FASH	2016	Bayes Lasso	0.194929
582	Lind	FASH	2016	RF	0.19837
583	Lind	FASH	2016	SVM	0.248218
584	Lind	FASH	2016	MLP	0.224477
585	Lind	FASH	2016	CNN	0.230679
586	Lind	FASH	2017	RRBLUP	0.319995
587	Lind	FASH	2017	Bayes A	0.246039
588	Lind	FASH	2017	Bayes B	0.274802
589	Lind	FASH	2017	Bayes C	0.256649
590	Lind	FASH	2017	Bayes Lasso	0.275122
591	Lind	FASH	2017	RF	0.314116
592	Lind	FASH	2017	SVM	0.295408
593	Lind	FASH	2017	MLP	0.339601
594	Lind	FASH	2017	CNN	0.317358
595	Lind	FASH	2018	RRBLUP	0.379586
596	Lind	FASH	2018	Bayes A	0.321927
597	Lind	FASH	2018	Bayes B	0.329525
598	Lind	FASH	2018	Bayes C	0.297348
599	Lind	FASH	2018	Bayes Lasso	0.308507
600	Lind	FASH	2018	RF	0.357902
601	Lind	FASH	2018	SVM	0.35557
602	Lind	FASH	2018	MLP	0.388677
603	Lind	FASH	2018	CNN	0.345493
604	Lind	FASH	2019	RRBLUP	0.404137
605	Lind	FASH	2019	Bayes A	0.335655
606	Lind	FASH	2019	Bayes B	0.310759
607	Lind	FASH	2019	Bayes C	0.34094
608	Lind	FASH	2019	Bayes Lasso	0.333664
609	Lind	FASH	2019	RF	0.423072
610	Lind	FASH	2019	SVM	0.404233
611	Lind	FASH	2019	MLP	0.438976
612	Lind	FASH	2019	CNN	0.38796
613	Lind	FPROT	2016	RRBLUP	0.175461
614	Lind	FPROT	2016	Bayes A	0.120783
615	Lind	FPROT	2016	Bayes B	0.169432
616	Lind	FPROT	2016	Bayes C	0.192972
617	Lind	FPROT	2016	Bayes Lasso	0.168808
618	Lind	FPROT	2016	RF	0.192043
619	Lind	FPROT	2016	SVM	0.172199
620	Lind	FPROT	2016	MLP	0.180335
621	Lind	FPROT	2016	CNN	0.186665
622	Lind	FPROT	2017	RRBLUP	0.246341
623	Lind	FPROT	2017	Bayes A	0.198845
624	Lind	FPROT	2017	Bayes B	0.240036
625	Lind	FPROT	2017	Bayes C	0.234766
626	Lind	FPROT	2017	Bayes Lasso	0.220328
627	Lind	FPROT	2017	RF	0.278732
628	Lind	FPROT	2017	SVM	0.22245
629	Lind	FPROT	2017	MLP	0.340567
630	Lind	FPROT	2017	CNN	0.239907
631	Lind	FPROT	2018	RRBLUP	0.302266
632	Lind	FPROT	2018	Bayes A	0.185174
633	Lind	FPROT	2018	Bayes B	0.258651
634	Lind	FPROT	2018	Bayes C	0.26199
635	Lind	FPROT	2018	Bayes Lasso	0.234378
636	Lind	FPROT	2018	RF	0.314455
637	Lind	FPROT	2018	SVM	0.294697
638	Lind	FPROT	2018	MLP	0.363926
639	Lind	FPROT	2018	CNN	0.304094
640	Lind	FPROT	2019	RRBLUP	0.35389
641	Lind	FPROT	2019	Bayes A	0.26695
642	Lind	FPROT	2019	Bayes B	0.316971
643	Lind	FPROT	2019	Bayes C	0.293208
644	Lind	FPROT	2019	Bayes Lasso	0.283025
645	Lind	FPROT	2019	RF	0.37373
646	Lind	FPROT	2019	SVM	0.318238
647	Lind	FPROT	2019	MLP	0.376028
648	Lind	FPROT	2019	CNN	0.381696
649	Lind	FSDS	2016	RRBLUP	0.361796
650	Lind	FSDS	2016	Bayes A	0.31923
651	Lind	FSDS	2016	Bayes B	0.290445
652	Lind	FSDS	2016	Bayes C	0.328518
653	Lind	FSDS	2016	Bayes Lasso	0.33308
654	Lind	FSDS	2016	RF	0.312382
655	Lind	FSDS	2016	SVM	0.348928
656	Lind	FSDS	2016	MLP	0.305795
657	Lind	FSDS	2016	CNN	0.350351
658	Lind	FSDS	2017	RRBLUP	0.440556
659	Lind	FSDS	2017	Bayes A	0.391634
660	Lind	FSDS	2017	Bayes B	0.365135
661	Lind	FSDS	2017	Bayes C	0.382373
662	Lind	FSDS	2017	Bayes Lasso	0.388917
663	Lind	FSDS	2017	RF	0.452889
664	Lind	FSDS	2017	SVM	0.453328
665	Lind	FSDS	2017	MLP	0.472367
666	Lind	FSDS	2017	CNN	0.449167
667	Lind	FSDS	2018	RRBLUP	0.498535
668	Lind	FSDS	2018	Bayes A	0.437579
669	Lind	FSDS	2018	Bayes B	0.407873
670	Lind	FSDS	2018	Bayes C	0.443194
671	Lind	FSDS	2018	Bayes Lasso	0.4178
672	Lind	FSDS	2018	RF	0.521599
673	Lind	FSDS	2018	SVM	0.510004
674	Lind	FSDS	2018	MLP	0.535165
675	Lind	FSDS	2018	CNN	0.53662
676	Lind	FSDS	2019	RRBLUP	0.550743
677	Lind	FSDS	2019	Bayes A	0.459739
678	Lind	FSDS	2019	Bayes B	0.465725
679	Lind	FSDS	2019	Bayes C	0.453939
680	Lind	FSDS	2019	Bayes Lasso	0.445733
681	Lind	FSDS	2019	RF	0.577818
682	Lind	FSDS	2019	SVM	0.573689
683	Lind	FSDS	2019	MLP	0.560771
684	Lind	FSDS	2019	CNN	0.545545
685	Lind	FSRW	2016	RRBLUP	0.328392
686	Lind	FSRW	2016	Bayes A	0.285869
687	Lind	FSRW	2016	Bayes B	0.327606
688	Lind	FSRW	2016	Bayes C	0.333299
689	Lind	FSRW	2016	Bayes Lasso	0.293531
690	Lind	FSRW	2016	RF	0.268501
691	Lind	FSRW	2016	SVM	0.325358
692	Lind	FSRW	2016	MLP	0.333525
693	Lind	FSRW	2016	CNN	0.305807
694	Lind	FSRW	2017	RRBLUP	0.315048
695	Lind	FSRW	2017	Bayes A	0.296026
696	Lind	FSRW	2017	Bayes B	0.321379
697	Lind	FSRW	2017	Bayes C	0.30936
698	Lind	FSRW	2017	Bayes Lasso	0.323306
699	Lind	FSRW	2017	RF	0.341525
700	Lind	FSRW	2017	SVM	0.346868
701	Lind	FSRW	2017	MLP	0.354924
702	Lind	FSRW	2017	CNN	0.330885
703	Lind	FSRW	2018	RRBLUP	0.277921
704	Lind	FSRW	2018	Bayes A	0.330266
705	Lind	FSRW	2018	Bayes B	0.339766
706	Lind	FSRW	2018	Bayes C	0.306312
707	Lind	FSRW	2018	Bayes Lasso	0.345129
708	Lind	FSRW	2018	RF	0.36005
709	Lind	FSRW	2018	SVM	0.38162
710	Lind	FSRW	2018	MLP	0.394495
711	Lind	FSRW	2018	CNN	0.350741
712	Lind	FSRW	2019	RRBLUP	0.294662
713	Lind	FSRW	2019	Bayes A	0.355702
714	Lind	FSRW	2019	Bayes B	0.35034
715	Lind	FSRW	2019	Bayes C	0.356957
716	Lind	FSRW	2019	Bayes Lasso	0.339788
717	Lind	FSRW	2019	RF	0.344475
718	Lind	FSRW	2019	SVM	0.356759
719	Lind	FSRW	2019	MLP	0.367249
720	Lind	FSRW	2019	CNN	0.399099
721	Lind	FSV	2016	RRBLUP	0.296497
722	Lind	FSV	2016	Bayes A	0.263564
723	Lind	FSV	2016	Bayes B	0.294331
724	Lind	FSV	2016	Bayes C	0.296216
725	Lind	FSV	2016	Bayes Lasso	0.318312
726	Lind	FSV	2016	RF	0.297442
727	Lind	FSV	2016	SVM	0.314718
728	Lind	FSV	2016	MLP	0.305924
729	Lind	FSV	2016	CNN	0.335817
730	Lind	FSV	2017	RRBLUP	0.318892
731	Lind	FSV	2017	Bayes A	0.296751
732	Lind	FSV	2017	Bayes B	0.280625
733	Lind	FSV	2017	Bayes C	0.297493
734	Lind	FSV	2017	Bayes Lasso	0.314334
735	Lind	FSV	2017	RF	0.351759
736	Lind	FSV	2017	SVM	0.343398
737	Lind	FSV	2017	MLP	0.384409
738	Lind	FSV	2017	CNN	0.339999
739	Lind	FSV	2018	RRBLUP	0.364488
740	Lind	FSV	2018	Bayes A	0.327449
741	Lind	FSV	2018	Bayes B	0.306284
742	Lind	FSV	2018	Bayes C	0.307908
743	Lind	FSV	2018	Bayes Lasso	0.331844
744	Lind	FSV	2018	RF	0.369953
745	Lind	FSV	2018	SVM	0.354195
746	Lind	FSV	2018	MLP	0.383844
747	Lind	FSV	2018	CNN	0.374389
748	Lind	FSV	2019	RRBLUP	0.361368
749	Lind	FSV	2019	Bayes A	0.332684
750	Lind	FSV	2019	Bayes B	0.324548
751	Lind	FSV	2019	Bayes C	0.312883
752	Lind	FSV	2019	Bayes Lasso	0.326774
753	Lind	FSV	2019	RF	0.399367
754	Lind	FSV	2019	SVM	0.356366
755	Lind	FSV	2019	MLP	0.353173
756	Lind	FSV	2019	CNN	0.37241
757	Lind	FYELD	2016	RRBLUP	0.360862
758	Lind	FYELD	2016	Bayes A	0.24393
759	Lind	FYELD	2016	Bayes B	0.274158
760	Lind	FYELD	2016	Bayes C	0.296158
761	Lind	FYELD	2016	Bayes Lasso	0.279448
762	Lind	FYELD	2016	RF	0.226576
763	Lind	FYELD	2016	SVM	0.206667
764	Lind	FYELD	2016	MLP	0.259272
765	Lind	FYELD	2016	CNN	0.143133
766	Lind	FYELD	2017	RRBLUP	0.401286
767	Lind	FYELD	2017	Bayes A	0.269121
768	Lind	FYELD	2017	Bayes B	0.303784
769	Lind	FYELD	2017	Bayes C	0.307968
770	Lind	FYELD	2017	Bayes Lasso	0.349022
771	Lind	FYELD	2017	RF	0.371263
772	Lind	FYELD	2017	SVM	0.285895
773	Lind	FYELD	2017	MLP	0.328938
774	Lind	FYELD	2017	CNN	0.309603
775	Lind	FYELD	2018	RRBLUP	0.383105
776	Lind	FYELD	2018	Bayes A	0.355051
777	Lind	FYELD	2018	Bayes B	0.345711
778	Lind	FYELD	2018	Bayes C	0.326158
779	Lind	FYELD	2018	Bayes Lasso	0.341502
780	Lind	FYELD	2018	RF	0.425295
781	Lind	FYELD	2018	SVM	0.40326
782	Lind	FYELD	2018	MLP	0.373214
783	Lind	FYELD	2018	CNN	0.428371
784	Lind	FYELD	2019	RRBLUP	0.399656
785	Lind	FYELD	2019	Bayes A	0.361231
786	Lind	FYELD	2019	Bayes B	0.34577
787	Lind	FYELD	2019	Bayes C	0.362207
788	Lind	FYELD	2019	Bayes Lasso	0.381854
789	Lind	FYELD	2019	RF	0.447218
790	Lind	FYELD	2019	SVM	0.429371
791	Lind	FYELD	2019	MLP	0.436883
792	Lind	FYELD	2019	CNN	0.447496
793	Lind	GPC	2016	RRBLUP	0.159677
794	Lind	GPC	2016	Bayes A	0.166353
795	Lind	GPC	2016	Bayes B	0.171079
796	Lind	GPC	2016	Bayes C	0.159314
797	Lind	GPC	2016	Bayes Lasso	0.162159
798	Lind	GPC	2016	RF	0.147562
799	Lind	GPC	2016	SVM	0.147566
800	Lind	GPC	2016	MLP	0.147292
801	Lind	GPC	2016	CNN	0.170091
802	Lind	GPC	2017	RRBLUP	0.218105
803	Lind	GPC	2017	Bayes A	0.204344
804	Lind	GPC	2017	Bayes B	0.182692
805	Lind	GPC	2017	Bayes C	0.201865
806	Lind	GPC	2017	Bayes Lasso	0.234158
807	Lind	GPC	2017	RF	0.219974
808	Lind	GPC	2017	SVM	0.227596
809	Lind	GPC	2017	MLP	0.214641
810	Lind	GPC	2017	CNN	0.257188
811	Lind	GPC	2018	RRBLUP	0.285337
812	Lind	GPC	2018	Bayes A	0.236761
813	Lind	GPC	2018	Bayes B	0.248954
814	Lind	GPC	2018	Bayes C	0.227973
815	Lind	GPC	2018	Bayes Lasso	0.217389
816	Lind	GPC	2018	RF	0.279967
817	Lind	GPC	2018	SVM	0.24131
818	Lind	GPC	2018	MLP	0.310595
819	Lind	GPC	2018	CNN	0.289829
820	Lind	GPC	2019	RRBLUP	0.306726
821	Lind	GPC	2019	Bayes A	0.270664
822	Lind	GPC	2019	Bayes B	0.269928
823	Lind	GPC	2019	Bayes C	0.281651
824	Lind	GPC	2019	Bayes Lasso	0.250854
825	Lind	GPC	2019	RF	0.32772
826	Lind	GPC	2019	SVM	0.29441
827	Lind	GPC	2019	MLP	0.315246
828	Lind	GPC	2019	CNN	0.315386
829	Lind	KHRD	2016	RRBLUP	0.258659
830	Lind	KHRD	2016	Bayes A	0.237764
831	Lind	KHRD	2016	Bayes B	0.246886
832	Lind	KHRD	2016	Bayes C	0.265525
833	Lind	KHRD	2016	Bayes Lasso	0.253787
834	Lind	KHRD	2016	RF	0.235492
835	Lind	KHRD	2016	SVM	0.278502
836	Lind	KHRD	2016	MLP	0.24622
837	Lind	KHRD	2016	CNN	0.266984
838	Lind	KHRD	2017	RRBLUP	0.323706
839	Lind	KHRD	2017	Bayes A	0.31267
840	Lind	KHRD	2017	Bayes B	0.302954
841	Lind	KHRD	2017	Bayes C	0.318944
842	Lind	KHRD	2017	Bayes Lasso	0.315154
843	Lind	KHRD	2017	RF	0.294504
844	Lind	KHRD	2017	SVM	0.303324
845	Lind	KHRD	2017	MLP	0.339433
846	Lind	KHRD	2017	CNN	0.294812
847	Lind	KHRD	2018	RRBLUP	0.341128
848	Lind	KHRD	2018	Bayes A	0.352248
849	Lind	KHRD	2018	Bayes B	0.333902
850	Lind	KHRD	2018	Bayes C	0.328053
851	Lind	KHRD	2018	Bayes Lasso	0.34698
852	Lind	KHRD	2018	RF	0.337647
853	Lind	KHRD	2018	SVM	0.346728
854	Lind	KHRD	2018	MLP	0.350868
855	Lind	KHRD	2018	CNN	0.375489
856	Lind	KHRD	2019	RRBLUP	0.338475
857	Lind	KHRD	2019	Bayes A	0.361985
858	Lind	KHRD	2019	Bayes B	0.35533
859	Lind	KHRD	2019	Bayes C	0.33748
860	Lind	KHRD	2019	Bayes Lasso	0.320609
861	Lind	KHRD	2019	RF	0.395154
862	Lind	KHRD	2019	SVM	0.353576
863	Lind	KHRD	2019	MLP	0.383408
864	Lind	KHRD	2019	CNN	0.388777
865	Lind	KSIZE	2016	RRBLUP	0.266029
866	Lind	KSIZE	2016	Bayes A	0.258809
867	Lind	KSIZE	2016	Bayes B	0.282175
868	Lind	KSIZE	2016	Bayes C	0.264462
869	Lind	KSIZE	2016	Bayes Lasso	0.265255
870	Lind	KSIZE	2016	RF	0.274068
871	Lind	KSIZE	2016	SVM	0.286827
872	Lind	KSIZE	2016	MLP	0.25959
873	Lind	KSIZE	2016	CNN	0.264933
874	Lind	KSIZE	2017	RRBLUP	0.318371
875	Lind	KSIZE	2017	Bayes A	0.264397
876	Lind	KSIZE	2017	Bayes B	0.294329
877	Lind	KSIZE	2017	Bayes C	0.31764
878	Lind	KSIZE	2017	Bayes Lasso	0.302979
879	Lind	KSIZE	2017	RF	0.338341
880	Lind	KSIZE	2017	SVM	0.325941
881	Lind	KSIZE	2017	MLP	0.32121
882	Lind	KSIZE	2017	CNN	0.344704
883	Lind	KSIZE	2018	RRBLUP	0.337772
884	Lind	KSIZE	2018	Bayes A	0.309737
885	Lind	KSIZE	2018	Bayes B	0.306805
886	Lind	KSIZE	2018	Bayes C	0.295447
887	Lind	KSIZE	2018	Bayes Lasso	0.305007
888	Lind	KSIZE	2018	RF	0.340101
889	Lind	KSIZE	2018	SVM	0.351563
890	Lind	KSIZE	2018	MLP	0.363016
891	Lind	KSIZE	2018	CNN	0.372245
892	Lind	KSIZE	2019	RRBLUP	0.339336
893	Lind	KSIZE	2019	Bayes A	0.302409
894	Lind	KSIZE	2019	Bayes B	0.312656
895	Lind	KSIZE	2019	Bayes C	0.295382
896	Lind	KSIZE	2019	Bayes Lasso	0.302034
897	Lind	KSIZE	2019	RF	0.370199
898	Lind	KSIZE	2019	SVM	0.369819
899	Lind	KSIZE	2019	MLP	0.354623
900	Lind	KSIZE	2019	CNN	0.331823
901	Lind	KWT	2016	RRBLUP	0.249502
902	Lind	KWT	2016	Bayes A	0.23099
903	Lind	KWT	2016	Bayes B	0.227601
904	Lind	KWT	2016	Bayes C	0.260259
905	Lind	KWT	2016	Bayes Lasso	0.229566
906	Lind	KWT	2016	RF	0.236854
907	Lind	KWT	2016	SVM	0.260312
908	Lind	KWT	2016	MLP	0.233401
909	Lind	KWT	2016	CNN	0.22453
910	Lind	KWT	2017	RRBLUP	0.273822
911	Lind	KWT	2017	Bayes A	0.220073
912	Lind	KWT	2017	Bayes B	0.242924
913	Lind	KWT	2017	Bayes C	0.284651
914	Lind	KWT	2017	Bayes Lasso	0.26197
915	Lind	KWT	2017	RF	0.271268
916	Lind	KWT	2017	SVM	0.263037
917	Lind	KWT	2017	MLP	0.292232
918	Lind	KWT	2017	CNN	0.276265
919	Lind	KWT	2018	RRBLUP	0.304475
920	Lind	KWT	2018	Bayes A	0.243571
921	Lind	KWT	2018	Bayes B	0.277448
922	Lind	KWT	2018	Bayes C	0.260818
923	Lind	KWT	2018	Bayes Lasso	0.284828
924	Lind	KWT	2018	RF	0.303386
925	Lind	KWT	2018	SVM	0.293185
926	Lind	KWT	2018	MLP	0.290085
927	Lind	KWT	2018	CNN	0.296237
928	Lind	KWT	2019	RRBLUP	0.26567
929	Lind	KWT	2019	Bayes A	0.228066
930	Lind	KWT	2019	Bayes B	0.259832
931	Lind	KWT	2019	Bayes C	0.277441
932	Lind	KWT	2019	Bayes Lasso	0.269237
933	Lind	KWT	2019	RF	0.309485
934	Lind	KWT	2019	SVM	0.261885
935	Lind	KWT	2019	MLP	0.294187
936	Lind	KWT	2019	CNN	0.255399
937	Lind	MSCOR	2016	RRBLUP	0.201595
938	Lind	MSCOR	2016	Bayes A	0.170686
939	Lind	MSCOR	2016	Bayes B	0.168824
940	Lind	MSCOR	2016	Bayes C	0.150861
941	Lind	MSCOR	2016	Bayes Lasso	0.198677
942	Lind	MSCOR	2016	RF	0.196916
943	Lind	MSCOR	2016	SVM	0.162576
944	Lind	MSCOR	2016	MLP	0.228784
945	Lind	MSCOR	2016	CNN	0.188321
946	Lind	MSCOR	2017	RRBLUP	0.246014
947	Lind	MSCOR	2017	Bayes A	0.226705
948	Lind	MSCOR	2017	Bayes B	0.223509
949	Lind	MSCOR	2017	Bayes C	0.220689
950	Lind	MSCOR	2017	Bayes Lasso	0.237684
951	Lind	MSCOR	2017	RF	0.26802
952	Lind	MSCOR	2017	SVM	0.258141
953	Lind	MSCOR	2017	MLP	0.312317
954	Lind	MSCOR	2017	CNN	0.258383
955	Lind	MSCOR	2018	RRBLUP	0.343062
956	Lind	MSCOR	2018	Bayes A	0.2939
957	Lind	MSCOR	2018	Bayes B	0.306235
958	Lind	MSCOR	2018	Bayes C	0.305164
959	Lind	MSCOR	2018	Bayes Lasso	0.332394
960	Lind	MSCOR	2018	RF	0.350378
961	Lind	MSCOR	2018	SVM	0.375824
962	Lind	MSCOR	2018	MLP	0.382014
963	Lind	MSCOR	2018	CNN	0.341784
964	Lind	MSCOR	2019	RRBLUP	0.352142
965	Lind	MSCOR	2019	Bayes A	0.313035
966	Lind	MSCOR	2019	Bayes B	0.301487
967	Lind	MSCOR	2019	Bayes C	0.282609
968	Lind	MSCOR	2019	Bayes Lasso	0.325299
969	Lind	MSCOR	2019	RF	0.337974
970	Lind	MSCOR	2019	SVM	0.371815
971	Lind	MSCOR	2019	MLP	0.381018
972	Lind	MSCOR	2019	CNN	0.38158
973	Lind	TWT	2016	RRBLUP	0.251796
974	Lind	TWT	2016	Bayes A	0.23923
975	Lind	TWT	2016	Bayes B	0.210445
976	Lind	TWT	2016	Bayes C	0.228518
977	Lind	TWT	2016	Bayes Lasso	0.21308
978	Lind	TWT	2016	RF	0.232382
979	Lind	TWT	2016	SVM	0.208928
980	Lind	TWT	2016	MLP	0.245795
981	Lind	TWT	2016	CNN	0.270351
982	Lind	TWT	2017	RRBLUP	0.340556
983	Lind	TWT	2017	Bayes A	0.231634
984	Lind	TWT	2017	Bayes B	0.215135
985	Lind	TWT	2017	Bayes C	0.232373
986	Lind	TWT	2017	Bayes Lasso	0.248917
987	Lind	TWT	2017	RF	0.302889
988	Lind	TWT	2017	SVM	0.343328
989	Lind	TWT	2017	MLP	0.272367
990	Lind	TWT	2017	CNN	0.309167
991	Lind	TWT	2018	RRBLUP	0.318535
992	Lind	TWT	2018	Bayes A	0.307579
993	Lind	TWT	2018	Bayes B	0.267873
994	Lind	TWT	2018	Bayes C	0.313194
995	Lind	TWT	2018	Bayes Lasso	0.2978
996	Lind	TWT	2018	RF	0.321599
997	Lind	TWT	2018	SVM	0.300004
998	Lind	TWT	2018	MLP	0.365165
999	Lind	TWT	2018	CNN	0.32662
1000	Lind	TWT	2019	RRBLUP	0.340743
1001	Lind	TWT	2019	Bayes A	0.269739
1002	Lind	TWT	2019	Bayes B	0.315725
1003	Lind	TWT	2019	Bayes C	0.323939
1004	Lind	TWT	2019	Bayes Lasso	0.315733
1005	Lind	TWT	2019	RF	0.337818
1006	Lind	TWT	2019	SVM	0.313689
1007	Lind	TWT	2019	MLP	0.350771
1008	Lind	TWT	2019	CNN	0.315545
